# Supplementary material for: Amino Acid Digestibility of Different Formulations of Torula Yeast in an In Vitro Porcine Gastrointestinal Digestion Model and Their Protective Effects on Barrier Function and Inflammation in a Caco-2/THP1Co-Culture Model
Source: Animals (Basel). 2023 Sep 5;13(18):2812. doi: 10.3390/ani13182812 (PMC10526019; doi:10.3390/ani13182812)
Supplement: Supplementary file 1 [file animals-13-02812-s001.zip]

Archive with 1 entries (1 files):
- animals-2473169-supplementary.pdf
